# Supplementary material for: SOCS1 Inhibits IL-6-Induced CD155 Overexpression in Lung Adenocarcinoma
Source: Int J Mol Sci. 2024 Nov 12;25(22):12141. doi: 10.3390/ijms252212141 (PMC11595078; doi:10.3390/ijms252212141)
Supplement: Supplementary file 1 [file ijms-25-12141-s001.zip]

Archive with 1 entries (1 files):
- ijms-3265225-supplementary.pdf
